# Supplementary material for: In Silico Prediction of Skin Permeability Using a Two-QSAR Approach
Source: Pharmaceutics. 2022 Apr 28;14(5):961. doi: 10.3390/pharmaceutics14050961 (PMC9143389; doi:10.3390/pharmaceutics14050961)
Supplement: Supplementary file 1 [file pharmaceutics-14-00961-s001.zip]

Archive with 2 entries (2 files):
- Figure S1.pdf
- Tables S1¿CS3.xlsx
